# Supplementary material for: Drugs Associated with Pediatric Cataracts: A Real-World Pharmacovigilance Study
Source: Children (Basel). 2026 Feb 9;13(2):243. doi: 10.3390/children13020243 (PMC12939617; doi:10.3390/children13020243)
Supplement: Supplementary file 1 [file children-13-00243-s001.zip]

Archive with 1 entries (1 files):
- children-4113382-supplementary.pdf
